# Supplementary material for: Agarose as a Tissue Mimic for the Porcine Heart, Kidney, and Liver: Measurements and a Springpot Model
Source: Bioengineering (Basel). 2024 Jun 8;11(6):589. doi: 10.3390/bioengineering11060589 (PMC11200806; doi:10.3390/bioengineering11060589)
Supplement: Supplementary file 1 [file bioengineering-11-00589-s001.zip]

Archive with 3 entries (2 files):
- Supplementary data_revised.xlsx
- __MACOSX/
- __MACOSX/._Supplementary data_revised.xlsx
