# Supplementary material for: Agarose as a Tissue Mimic for the Porcine Heart, Kidney, and Liver: Measurements and a Springpot Model
Source: Bioengineering (Basel). 2024 Jun 8;11(6):589. doi: 10.3390/bioengineering11060589 (PMC11200806; doi:10.3390/bioengineering11060589)
Supplement: Supplementary file 1 [file bioengineering-11-00589-s001.zip › Supplementary data_revised.xlsx]

## Sheet: Frequency Sweep
Agarose concentration
0.004	Frequency (Hz)	0.1	0.151433	0.229299	0.347134	0.525478	0.794586	1.20223												Table S1
	Storage Modulus (kPa)									Loss Modulus (kPa)										Frequency (Hz)	0.1 N (Contact Force)		10% axial strain
																					Storage Modulus	Loss Modulus	Storage Modulus	Loss Modulus
	0.1 N	1.41458	1.4344	1.45235	1.46772	1.48075	1.49228	1.50177		0.048514	0.0438482	0.04112	0.0396375	0.038647	0.0382895	0.0379875					(kPa)	(kPa)	(kPa)	(kPa)
	2% strain	1.39125	1.38567	1.38978	1.39672	1.4047	1.41392	1.42467		0.045059	0.0412073	0.0393068	0.0379473	0.0369302	0.0366073	0.0364383				0.1	0.2±0.02	0.05±0.006	0.23±0.03	0.06±0.009
	4% strain	1.31805	1.3136	1.31545	1.31993	1.32615	1.33298	1.34063		0.045063	0.0428687	0.0399813	0.0383417	0.0373563	0.0370028	0.0366598				2.8	0.3±0.03	0.1±0.02	0.4±0.04	0.13±0.02
	6% strain	1.26578	1.25095	1.25042	1.25445	1.25982	1.26645	1.27263		0.0469095	0.04313	0.040797	0.039307	0.0382093	0.0376348	0.0372923
	8% strain	1.21327	1.19307	1.19145	1.19592	1.2024	1.20973	1.21805		0.0482335	0.0431925	0.040712	0.0393487	0.0380165	0.0375357	0.0373658
	10% strain	1.15765	1.14418	1.14405	1.14887	1.15585	1.16437	1.17492		0.0481695	0.0438975	0.041348	0.0396943	0.038422	0.0378245	0.037307				Parameters	0.1 N (Contact force)	10% axial strain
																				Kα	0.25±0.03 kPa.(s)α	0.34±0.04 kPa.(s)α
																				α	0.16±0.005	0.15±0.008
	Springpot Fit																			η	0.01±0.002 kPa.s	0.012±0.003 kPa.s
	0.1 N	1.42878	1.44018	1.45167	1.46324	1.4749	1.48663	1.49846
	2% strain	1.37295	1.38219	1.39149	1.40085	1.41027	1.41973	1.42926
	4% strain	1.29675	1.30568	1.31467	1.32371	1.33282	1.34196	1.35118
	6% strain	1.23378	1.24245	1.25117	1.25996	1.26881	1.27769	1.28665
	8% strain	1.17708	1.18576	1.1945	1.2033	1.21216	1.22106	1.23005
	10% strain	1.12814	1.13721	1.14635	1.15557	1.16485	1.17418	1.1836
																				Table S2
0.003	Storage Modulus (kPa)
										Loss Modulus (kPa)										Frequency (Hz)	0.1 N (Contact Force)		10% axial strain
	0.1 N	0.674115	0.680222	0.686908	0.693585	0.700895	0.710495	0.72607		0.0236718	0.0211832	0.019634	0.0188152	0.0182595	0.0179243	0.0177763					Storage Modulus	Loss Modulus	Storage Modulus	Loss Modulus
	2% strain	0.656495	0.657903	0.661032	0.664928	0.670477	0.679063	0.693852		0.0208643	0.0198702	0.0185978	0.0182125	0.0177372	0.0175147	0.0174167					(kPa)	(kPa)	(kPa)	(kPa)
	4% strain	0.621352	0.62052	0.622365	0.625978	0.631655	0.641175	0.658813		0.0209065	0.0199853	0.018889	0.018221	0.017613	0.0174783	0.0172535				0.1	0.67±0.02	0.02±0.002	0.45±0.06	0.024±0.002
	6% strain	0.59624	0.597163	0.60041	0.604858	0.610378	0.618045	0.6304		0.0211537	0.019924	0.0190645	0.0184015	0.0179723	0.017725	0.0175845				1.2	0.73±0.02	0.015±0.002	0.49±0.07	0.018±0.001
	8% strain	0.579013	0.580207	0.583713	0.588098	0.593405	0.600322	0.611005		0.021479	0.0203503	0.0193845	0.0187925	0.0182718	0.0180368	0.0179075
	10% strain	0.565302	0.567478	0.571112	0.5755	0.580835	0.587827	0.598477		0.0215822	0.020432	0.019553	0.0188733	0.018472	0.0180648	0.0180392
																				Parameters	0.1 N (Contact force)	10% axial strain
																				Kα	0.7±0.01 kPa.(s)α	0.59±0.02 kPa.(s)α
	Springpot Fit																			α	0.02±0.003	0.022±0.002
	0.1 N	0.678679	0.68439	0.690149	0.695953	0.701804	0.707689	0.713633
	2% strain	0.653871	0.658889	0.663945	0.669036	0.674166	0.679321	0.684523
	4% strain	0.616469	0.621479	0.626529	0.631618	0.636747	0.641905	0.647111
	6% strain	0.593074	0.598054	0.603075	0.608135	0.613238	0.618369	0.623551
	8% strain	0.575673	0.580655	0.585678	0.590743	0.59585	0.600988	0.606178
	10% strain	0.562768	0.567799	0.572874	0.577992	0.583155	0.588349	0.593598
	Frequency (Hz)	0.1	0.151433	0.229299	0.347134	0.525478	0.794586
																				Table S3
	Storage Modulus (kPa)									Loss Modulus (kPa)
0.0025	0.1 N	0.357077	0.351835	0.352005	0.354285	0.358105	0.364737			0.0148138	0.0127468	0.011559	0.010819	0.010299	0.0100945					Frequency (Hz)	0.1 N (Contact Force)		10% axial strain
	2% strain	0.3418	0.343645	0.346035	0.349422	0.354438	0.36316			0.0119048	0.011221	0.0106563	0.0102605	0.00973497	0.00977675						Storage Modulus	Loss Modulus	Storage Modulus	Loss Modulus
	4% strain	0.341347	0.342488	0.345247	0.348888	0.354125	0.36247			0.011729	0.0108232	0.0106358	0.00993252	0.0098737	0.00968545						(kPa)	(kPa)	(kPa)	(kPa)
	6% strain	0.331727	0.335432	0.338753	0.342565	0.347857	0.357468			0.0112532	0.011453	0.010783	0.00946563	0.0100133	0.00937065					0.1	0.36±0.03	0.015±0.0014	0.33±0.015	0.01±0.0005
	8% strain	0.33066	0.33274	0.33579	0.339265	0.345225	0.354302			0.0119975	0.0112642	0.010445	0.0104687	0.0101163	0.00990847					0.8	0.38±0.01	0.01±0.0004	0.37±0.008	0.01±0.0008
	10% strain	0.327773	0.329705	0.332825	0.336772	0.342558	0.352218			0.0119123	0.0113155	0.011056	0.0105814	0.0100773	0.0100447
																				Parameters	0.1 N (Contact force)	10% axial strain
	Springpot Fit																			Kα	0.37±0.014 kPa.(s)α	0.35±0.01 kPa.(s)α
	0.1 N	0.34925	0.352058	0.354888	0.357739	0.360612	0.363502													α	0.02±0.007	0.03±0.0014
	2% strain	0.342274	0.345232	0.348215	0.351222	0.354254	0.357305
	4% strain	0.341676	0.344612	0.347571	0.350555	0.353563	0.35659
	6% strain	0.334613	0.337653	0.340719	0.343813	0.346933	0.350074
	8% strain	0.331933	0.334989	0.338073	0.341184	0.344323	0.347482
	10% strain	0.329107	0.332217	0.335355	0.338521	0.341717	0.344935

## Sheet: Uniaxial test of agarose
			Strain	Stress (Pa)
			0	204.381
			5e-05	204.6				Elastic modulus = 4381 Pa= 4.4 kPa
			0.0001	204.819
			0.00015	205.038
			0.0002	205.257
			0.00025	205.476
			0.0003	205.695
			0.00035	205.914
			0.0004	206.134
			0.00045	206.353
			0.0005	206.572
			0.00055	206.791
			0.0006	207.01
			0.00065	207.229
			0.0007	207.448
			0.00075	207.667
			0.0008	207.886
			0.00085	208.105
			0.0009	208.324
			0.00095	208.543
			0.001	208.762
			0.00105	208.982
			0.0011	209.201
			0.00115	209.42
			0.0012	209.639
			0.00125	209.858
			0.0013	210.077
			0.00135	210.296
			0.0014	210.515
			0.00145	210.734
			0.0015	210.953
			0.00155	211.172
			0.0016	211.391
			0.00165	211.611
			0.0017	211.83
			0.00175	212.049
			0.0018	212.268
			0.00185	212.487
			0.0019	212.706
			0.00195	212.925
			0.002	213.144
			0.00205	213.363
			0.0021	213.582
			0.00215	213.801
			0.0022	214.02
			0.00225	214.239
			0.0023	214.459
			0.00235	214.678
			0.0024	214.897
			0.00245	215.116
			0.0025	215.335
			0.00255	215.554
			0.0026	215.773
			0.00265	215.992
			0.0027	216.211
			0.00275	216.43
			0.0028	216.649
			0.00285	216.868
			0.0029	217.088
			0.00295	217.307
			0.003	217.526
			0.00305	217.745
			0.0031	217.964
			0.00315	218.183
			0.0032	218.402
			0.00325	218.621
			0.0033	218.84
			0.00335	219.059
			0.0034	219.278
			0.00345	219.497
			0.0035	219.716
			0.00355	219.936
			0.0036	220.155
			0.00365	220.374
			0.0037	220.593
			0.00375	220.812
			0.0038	221.031
			0.00385	221.25
			0.0039	221.469
			0.00395	221.688
			0.004	221.907
			0.00405	222.126
			0.0041	222.345
			0.00415	222.565
			0.0042	222.784
			0.00425	223.003
			0.0043	223.222
			0.00435	223.441
			0.0044	223.66
			0.00445	223.879
			0.0045	224.098
			0.00455	224.317
			0.0046	224.536
			0.00465	224.755
			0.0047	224.974
			0.00475	225.193
			0.0048	225.413
			0.00485	225.632
			0.0049	225.851
			0.00495	226.07
			0.005	226.289
			0.00505	226.508
			0.0051	226.727
			0.00515	226.946
			0.0052	227.165
			0.00525	227.384
			0.0053	227.603
			0.00535	227.822
			0.0054	228.042
			0.00545	228.261
			0.0055	228.48
			0.00555	228.699
			0.0056	228.918
			0.00565	229.137
			0.0057	229.356
			0.00575	229.575
			0.0058	229.794
			0.00585	230.013
			0.0059	230.232
			0.00595	230.451
			0.006	230.67
			0.00605	230.89
			0.0061	231.109
			0.00615	231.328
			0.0062	231.547
			0.00625	231.766
			0.0063	231.985
			0.00635	232.204
			0.0064	232.423
			0.00645	232.642
			0.0065	232.861
			0.00655	233.08
			0.0066	233.299
			0.00665	233.519
			0.0067	233.738
			0.00675	233.957
			0.0068	234.176
			0.00685	234.395
			0.0069	234.614
			0.00695	234.833
			0.007	235.052
			0.00705	235.271
			0.0071	235.49
			0.00715	235.709
			0.0072	235.928
			0.00725	236.147
			0.0073	236.367
			0.00735	236.586
			0.0074	236.805
			0.00745	237.024
			0.0075	237.243
			0.00755	237.462
			0.0076	237.681
			0.00765	237.9
			0.0077	238.119
			0.00775	238.338
			0.0078	238.557
			0.00785	238.776
			0.0079	238.995
			0.00795	239.215
			0.008	239.434
			0.00805	239.653
			0.0081	239.872
			0.00815	240.091
			0.0082	240.31
			0.00825	240.529
			0.0083	240.748
			0.00835	240.967
			0.0084	241.186
			0.00845	241.405
			0.0085	241.624
			0.00855	241.844
			0.0086	242.063
			0.00865	242.282
			0.0087	242.501
			0.00875	242.72
			0.0088	242.939
			0.00885	243.158
			0.0089	243.377
			0.00895	243.596
			0.009	243.815
			0.00905	244.034
			0.0091	244.253
			0.00915	244.472
			0.0092	244.692
			0.00925	244.911
			0.0093	245.13
			0.00935	245.349
			0.0094	245.568
			0.00945	245.787
			0.0095	246.006
			0.00955	246.225
			0.0096	246.444
			0.00965	246.663
			0.0097	246.882
			0.00975	247.101
			0.0098	247.321
			0.00985	247.54
			0.0099	247.759
			0.00995	247.978
			0.01	248.197
			0.01005	248.416
			0.0101	248.635
			0.01015	248.854
			0.0102	249.073
			0.01025	249.292
			0.0103	249.511
			0.01035	249.73
			0.0104	249.949
			0.01045	250.169
			0.0105	250.388
			0.01055	250.607
			0.0106	250.826
			0.01065	251.045
			0.0107	251.264
			0.01075	251.483
			0.0108	251.702
			0.01085	251.921
			0.0109	252.14
			0.01095	252.359
			0.011	252.578
			0.01105	252.798
			0.0111	253.017
			0.01115	253.236
			0.0112	253.455
			0.01125	253.674
			0.0113	253.893
			0.01135	254.112
			0.0114	254.331
			0.01145	254.55
			0.0115	254.769
			0.01155	254.988
			0.0116	255.207
			0.01165	255.426
			0.0117	255.646
			0.01175	255.865
			0.0118	256.084
			0.01185	256.303
			0.0119	256.522
			0.01195	256.741
			0.012	256.96
			0.01205	257.179
			0.0121	257.398
			0.01215	257.617
			0.0122	257.836
			0.01225	258.055
			0.0123	258.275
			0.01235	258.494
			0.0124	258.713
			0.01245	258.932
			0.0125	259.151
			0.01255	259.37
			0.0126	259.589
			0.01265	259.808
			0.0127	260.027
			0.01275	260.246
			0.0128	260.465
			0.01285	260.684
			0.0129	260.903
			0.01295	261.123
			0.013	261.342
			0.01305	261.561
			0.0131	261.78
			0.01315	261.999
			0.0132	262.218
			0.01325	262.437
			0.0133	262.656
			0.01335	262.875
			0.0134	263.094
			0.01345	263.313
			0.0135	263.532
			0.01355	263.752
			0.0136	263.971
			0.01365	264.19
			0.0137	264.409
			0.01375	264.628
			0.0138	264.847
			0.01385	265.066
			0.0139	265.285
			0.01395	265.504
			0.014	265.723
			0.01405	265.942
			0.0141	266.161
			0.01415	266.38
			0.0142	266.6
			0.01425	266.819
			0.0143	267.038
			0.01435	267.257
			0.0144	267.476
			0.01445	267.695
			0.0145	267.914
			0.01455	268.133
			0.0146	268.352
			0.01465	268.571
			0.0147	268.79
			0.01475	269.009
			0.0148	269.229
			0.01485	269.448
			0.0149	269.667
			0.01495	269.886
			0.015	270.105
			0.01505	270.324
			0.0151	270.543
			0.01515	270.762
			0.0152	270.981
			0.01525	271.2
			0.0153	271.419
			0.01535	271.638
			0.0154	271.857
			0.01545	272.077
			0.0155	272.296
			0.01555	272.515
			0.0156	272.734
			0.01565	272.953
			0.0157	273.172
			0.01575	273.391
			0.0158	273.61
			0.01585	273.829
			0.0159	274.048
			0.01595	274.267
			0.016	274.486
			0.01605	274.705
			0.0161	274.925
			0.01615	275.144
			0.0162	275.363
			0.01625	275.582
			0.0163	275.801
			0.01635	276.02
			0.0164	276.239
			0.01645	276.458
			0.0165	276.677
			0.01655	276.896
			0.0166	277.115
			0.01665	277.334
			0.0167	277.554
			0.01675	277.773
			0.0168	277.992
			0.01685	278.211
			0.0169	278.43
			0.01695	278.649
			0.017	278.868
			0.01705	279.087
			0.0171	279.306
			0.01715	279.525
			0.0172	279.744
			0.01725	279.963
			0.0173	280.182
			0.01735	280.402
			0.0174	280.621
			0.01745	280.84
			0.0175	281.059
			0.01755	281.278
			0.0176	281.497
			0.01765	281.716
			0.0177	281.935
			0.01775	282.154
			0.0178	282.373
			0.01785	282.592
			0.0179	282.811
			0.01795	283.031
			0.018	283.25
			0.01805	283.469
			0.0181	283.688
			0.01815	283.907
			0.0182	284.126
			0.01825	284.345
			0.0183	284.564
			0.01835	284.783
			0.0184	285.002
			0.01845	285.221
			0.0185	285.44
			0.01855	285.659
			0.0186	285.879
			0.01865	286.098
			0.0187	286.317
			0.01875	286.536
			0.0188	286.755
			0.01885	286.974
			0.0189	287.193
			0.01895	287.412
			0.019	287.631
			0.01905	287.85
			0.0191	288.069
			0.01915	288.288
			0.0192	288.508
			0.01925	288.727
			0.0193	288.946
			0.01935	289.165
			0.0194	289.384
			0.01945	289.603
			0.0195	289.822
			0.01955	290.041
			0.0196	290.26
			0.01965	290.479
			0.0197	290.698
			0.01975	290.917
			0.0198	291.136
			0.01985	291.356
			0.0199	291.575
			0.01995	291.794
			0.02	292.013
			0.02005	292.232
			0.0201	292.451
			0.02015	292.67
			0.0202	292.889
			0.02025	293.108
			0.0203	293.327
			0.02035	293.546
			0.0204	293.765
			0.02045	293.985
			0.0205	294.204
			0.02055	294.423
			0.0206	294.642
			0.02065	294.861
			0.0207	295.08
			0.02075	295.299
			0.0208	295.518

## Sheet: Strain Sweep
Strain (%)	0.01	0.0133	0.0178	0.0237	0.0316	0.0422	0.0562	0.075	0.1	0.133	0.178	0.237	0.316	0.422	0.562	0.75	1	1.33	1.78	2.37	3.16	4.22	5.62	7.5	10
Storage Modulus																											Loss Modulus
Concn. Of agarose																											Concn. Of agarose
0.0025	0.393428	0.38438	0.37773	0.374203	0.37158	0.370093	0.368635	0.36826	0.367615	0.367513	0.367725	0.367345	0.367445	0.367785	0.367968	0.368305	0.368787	0.369335	0.3701	0.371115	0.372487	0.37437	0.376848	0.379635	0.3819		0.0025	0.0110655	0.0104449	0.0111732	0.0112587	0.0105402	0.0106762	0.0104835	0.0103727	0.0102587	0.0102505	0.0100885	0.0102186	0.0102318	0.0102586	0.0101839	0.0102096	0.010264	0.0103448	0.0105433	0.0108475	0.0114115	0.0124235
0.003	0.65786	0.654287	0.652807	0.654667	0.656043	0.657445	0.65883	0.659505	0.66062	0.660805	0.660902	0.660907	0.661517	0.662747	0.664972	0.665575	0.667112	0.66786	0.66903	0.670262	0.67114	0.671285	0.669767	0.664133	0.648868		0.003	0.019979	0.0194983	0.0197328	0.0196387	0.0196285	0.0192993	0.0192032	0.0190582	0.0191273	0.018827	0.0185888	0.0183938	0.018132	0.0179128	0.0180867	0.0183328	0.018614	0.0189188	0.0195057	0.0206165	0.0226508	0.0265998
0.004	1.73642	1.73012	1.7283	1.73053	1.73208	1.73488	1.73808	1.74448	1.75337	1.76655	1.78592	1.80812	1.8226	1.81517	1.7999	1.79933	1.78353	1.7652	1.73672	1.6947	1.63303	1.5432	1.41952	1.25822	1.0447		0.004	0.044217	0.0431825	0.0437415	0.041267	0.0413463	0.0418328	0.0412723	0.0416388	0.0419493	0.0428335	0.0439473	0.0455405	0.0471912	0.0477078	0.049425	0.0560745	0.0626893	0.074244	0.0907645	0.115421	0.152535	0.21168
0.006	4.58225	4.65117	4.70748	4.7451	4.77022	4.7702	4.74325	4.68555	4.62358	4.53485	4.43682	4.33488	4.21595	4.06313	3.8693	3.62295	3.34123	3.00832	2.6449	2.26127	1.8717	1.4891	1.12773	0.80324	0.53937		0.006	0.167407	0.167822	0.168377	0.170512	0.176165	0.18283	0.191113	0.201722	0.214658	0.231995	0.257142	0.292972	0.3372	0.38712	0.446263	0.527918	0.624605	0.7402	0.854672	0.961135	1.04462	1.08827
0.012	18.1467	18.456	18.6713	18.5767	18.538	18.3927	18.125	17.7387	17.2057	16.5343	15.714	14.7753	13.7607	12.678	11.423	9.9277	8.33827	6.68067	5.14613	3.79907	2.67537	1.81493	1.1963	0.776573	0.503623		0.012	1.1394	1.13029	1.10897	1.09112	1.10629	1.1493	1.21493	1.3027	1.40463	1.521	1.6519	1.80457	2.01413	2.30323	2.5844	2.86723	3.21087	3.50503	3.61053	3.4812	3.14837	2.72073
0.015	26.9943	27.1313	27.2278	27.301	27.281	27.142	26.7793	26.2903	25.748	25.0215	24.177	23.1867	22.0547	20.7482	19.2205	17.3882	15.2792	12.9352	10.4381	8.01548	5.8259	3.9914	2.62018	1.70025	1.10703		0.015	1.2574	1.24703	1.25105	1.27357	1.33395	1.39805	1.48375	1.601	1.76235	1.93512	2.1423	2.391	2.68143	3.035	3.47082	3.95535	4.51037	5.0804	5.55682	5.70267	5.44972	4.8672
0.02	57.5305	58.4162	59.2078	59.6287	59.723	59.0202	57.6685	55.828	53.632	50.8208	47.4185	43.3858	38.5975	33.202	27.557	22.0802	17.0922	12.7355	9.16445	6.34248	4.23905	2.756	1.79697	1.1775	0.798242		0.02	5.81225	5.7241	5.6317	5.7603	5.81245	6.05057	6.43457	7.04175	7.85298	8.84902	9.9904	11.2044	12.2199	12.7687	13.086	13.249	12.58	11.5672	10.167	8.5731	6.96218	5.4658
[truncated: 3 more columns]

## Sheet: Springpot efficacy
Agarose concentration
		Strain	0.4	2.4	4.4	6.4	8.4	10.4
	Coefficient of consistence										Fit
		0.4% agarose	1.49388	1.4255	1.34753	1.28315	1.22655	1.17997				0.4% agarose	1.48543	1.4217	1.35796	1.29423	1.23049	1.16676
		0.3% agarose	0.71135	0.6825	0.6451	0.621575	0.6042	0.591575				0.3% agarose	0.703952	0.679458	0.654964	0.63047	0.605975	0.581481
		0.25% agarose	0.3653	0.3592	0.35845	0.352025	0.34945	0.346975				0.25% agarose	0.364326	0.360689	0.357052	0.353415	0.349778	0.34614												MAKE THESE FIGURES PRETTIER
																														ARRANGE IT SUCH THAT 0.25%, 0.3% AND 0.4%
Springpot efficacy
	Time	1	2	3	4	5	6	7	8	9	10
0.4% agarose														Concentration with shear modulus
	Relaxation Experimental data	1.69358	1.6506	1.62825	1.61078	1.59868	1.5873	1.57638	1.56757	1.55937	1.55327			Concentration	0.25	0.3	0.4	0.6	1.2	1.5	2
	Relaxation predicted by Springpot	1.47726	1.45793	1.44675	1.43886	1.43277	1.42782	1.42364	1.42003	1.41686	1.41403			Shear Modulus	0.375103	0.656896	1.73647	4.69764	18.2056	26.8772	57.8506
	Heart Data	2.46882	2.1865	2.0491	1.96125	1.89987	1.8519	1.81113	1.77828	1.75127	1.72673			Fit	0.409545	0.631575	1.25101	3.27816	17.0152	28.9122	57.2688
	Relaxation_fit	1.69502	1.6517	1.62687	1.60948	1.59612	1.58529	1.57618	1.56834	1.56146	1.55532
														Shear is the average from 0.01% to 0.1%
0.3% agarose
	Relaxation Experimental data	0.718367	0.700213	0.688017	0.678993	0.670743	0.663667	0.658663	0.652673	0.64913	0.642323
	Relaxation predicted by Springpot	0.702866	0.693093	0.68744	0.683456	0.680383	0.677881	0.675774	0.673954	0.672352	0.670923
	Kidney Data	0.448497	0.39607	0.36996	0.355537	0.343337	0.332197	0.325463	0.318957	0.313587	0.310367
	Relaxation_fit	0.722476	0.698811	0.685329	0.675921	0.668713	0.662881	0.65799	0.653782	0.650092	0.64681
0.25% agarose
	Relaxation Experimental data	0.382707	0.371057	0.359735	0.353413	0.349482	0.344768	0.34064	0.335753	0.332065	0.327338
	Relaxation predicted by Springpot	0.361102	0.356259	0.353456	0.351481	0.349956	0.348715	0.34767	0.346767	0.345972	0.345263
	Liver Data	0.31008	0.274863	0.25705	0.246122	0.2365	0.22893	0.22283	0.21764	0.213702	0.20945
	Relaxation_fit	0.386118	0.368774	0.358991	0.352209	0.347036	0.342866	0.339379	0.336388	0.333771	0.331447

## Sheet: Comparion of agarose and tissue
FREQUENCY SWEEP
	0.4% agarose	Frequency (Hz)	0.1	0.151433	0.229299	0.347134	0.525478	0.794586	1.20223		Heart	Frequency (Hz)	0.1	0.151433	0.229299	0.347134	0.525478	0.794586	1.20223	1.81529	2.75478	4.17197	6.30573	9.53822
		Storage Modulus (kPa)	1.41458	1.4344	1.45235	1.46772	1.48075	1.49228	1.50177			Storage Modulus (kPa)	1.35118	1.4995	1.61015	1.7168	1.82012	1.9224	2.02585	2.13365	2.24185	2.3486	2.4656	2.53115
		Loss Modulus (kPa)	0.0236718	0.0211832	0.019634	0.0188152	0.0182595	0.0179243	0.0177763			Loss Modulus (kPa)	0.314172	0.313275	0.321487	0.335647	0.353938	0.376082	0.402767	0.43457	0.47288	0.519335	0.568825	0.62981
	0.3% agarose	Frequency (Hz)	0.1	0.151433	0.229299	0.347134	0.525478	0.794586	1.20223		Kidney	Frequency (Hz)	0.1	0.151433	0.229299	0.347134	0.525478	0.794586	1.20223	1.81529	2.75478	4.17197	6.30573	9.53822
		Storage Modulus (kPa)	0.674115	0.680222	0.686908	0.693585	0.700895	0.710495	0.72607			Storage Modulus (kPa)	0.643738	0.685598	0.722732	0.762866	0.800914	0.840172	0.881946	0.925894	0.971758	1.01818	1.09061	1.15116
		Loss Modulus (kPa)	0.048514	0.0438482	0.04112	0.0396375	0.038647	0.0382895	0.0379875			Loss Modulus (kPa)	0.127626	0.129205	0.134366	0.140408	0.149272	0.160446	0.17404	0.190436	0.21031	0.234312	0.259784	0.292862
		Frequency (Hz)	0.1	0.151433	0.229299	0.347134	0.525478	0.794586				Frequency (Hz)	0.1	0.151433	0.229299	0.347134	0.525478	0.794586	1.20223	1.81529	2.75478	4.17197
	0.25% agarose	Storage Modulus (kPa)	0.357077	0.351835	0.352005	0.354285	0.358105	0.364737			Liver	Storage Modulus (kPa)	0.180565	0.195508	0.209643	0.22424	0.2397	0.25625	0.274195	0.293413	0.31365	0.332783
		Loss Modulus (kPa)	0.0148138	0.0127468	0.011559	0.010819	0.010299	0.0100945				Loss Modulus (kPa)	0.0504088	0.0515615	0.0550337	0.059702	0.0657275	0.0732535	0.0826458	0.0945298	0.108715	0.126947
RELAXATION
	Heart	Time (s)	1	2	3	4	5	6	7	8	9	10		0.4% agarose	Time (s)	1	2	3	4	5	6	7	8	9	10
		Relaxation modulus (kPa)	2.46882	2.1865	2.0491	1.96125	1.89987	1.8519	1.81113	1.77827	1.75128	1.72673			Relaxation modulus (kPa)	1.69358	1.6506	1.62825	1.61078	1.59868	1.5873	1.57638	1.56757	1.55937	1.55327
	Kidney	Time (s)	1	2	3	4	5	6	7	8	9	10		0.3% agarose	Time (s)	1	2	3	4	5	6	7	8	9	10
		Relaxation modulus (kPa)	0.448497	0.39607	0.36996	0.355537	0.343337	0.332197	0.325463	0.318957	0.313587	0.310367			Relaxation modulus (kPa)	0.718367	0.700213	0.688017	0.678993	0.670743	0.663667	0.658663	0.652673	0.64913	0.642323
	Liver	Time (s)	1	2	3	4	5	6	7	8	9	10		0.25% agarose	Time (s)	1	2	3	4	5	6	7	8	9	10
		Relaxation modulus (kPa)	0.31008	0.274862	0.25705	0.246122	0.2365	0.22893	0.22283	0.21764	0.213703	0.20945			Relaxation modulus (kPa)	0.382707	0.371058	0.359735	0.353413	0.349483	0.344768	0.34064	0.335753	0.332065	0.327338
STRAIN SWEEP
	Strain (%)	0.01	0.0133	0.0178	0.0237	0.0316	0.0422	0.0562	0.075	0.1	0.133	0.178	0.237	0.316	0.422	0.562	0.75	1	1.33	1.78	2.37	3.16	4.22	5.62	7.5	10			Strain (%)	0.01	0.0133	0.0178	0.0237	0.0316	0.0422	0.0562	0.075	0.1	0.133	0.178	0.237	0.316	0.422	0.562	0.75	1	1.33	1.78	2.37
0.4% agarose	Storage Modulus	1.73642	1.73012	1.7283	1.73053	1.73208	1.73488	1.73808	1.74448	1.75337	1.76655	1.78592	1.80812	1.8226	1.81517	1.7999	1.79933	1.78353	1.7652	1.73672	1.6947	1.63303	1.5432	1.41952	1.25822	1.0447		Heart	Storage Modulus (kPa)	1.65843	1.70005	1.73843	1.76655	1.79305	1.81675	1.8372	1.85457	1.86788	1.87705	1.88125	1.88062	1.87472	1.86172	1.84105	1.8121	1.77128	1.72012	1.6574	1.5849
	Loss Modulus	0.044217	0.0431825	0.0437415	0.041267	0.0413463	0.0418328	0.0412723	0.0416388	0.0419493	0.0428335	0.0439473	0.0455405	0.0471912	0.0477078	0.049425	0.0560745	0.0626893	0.074244	0.0907645	0.115421	0.152535	0.21168	0.30363	0.424493	0.544722			Loss Modulus (kPa)	0.347283	0.349137	0.351302	0.353368	0.354942	0.35676	0.359128	0.361385	0.363028	0.364965	0.366463	0.36763	0.3688	0.36943	0.369585	0.369003	0.367355	0.364545	0.360422	0.354592
0.3% agarose	Storage Modulus	0.65786	0.654287	0.652807	0.654667	0.656043	0.657445	0.65883	0.659505	0.66062	0.660805	0.660902	0.660907	0.661517	0.662747	0.664972	0.665575	0.667112	0.66786	0.66903	0.670262	0.67114	0.671285	0.669767	0.664133	0.648868		Kidney	Storage Modulus (kPa)	0.484934	0.487838	0.49094	0.49041	0.489952	0.49012	0.489446	0.48909	0.489062	0.48838	0.487666	0.486294	0.48462	0.482462	0.479312	0.4751	0.469736	0.462822	0.454122	0.443252
	Loss Modulus	0.019979	0.0194983	0.0197328	0.0196387	0.0196285	0.0192993	0.0192032	0.0190582	0.0191273	0.018827	0.0185888	0.0183938	0.018132	0.0179128	0.0180867	0.0183328	0.018614	0.0189188	0.0195057	0.0206165	0.0226508	0.0265998	0.0342505	0.0494877	0.0805343			Loss Modulus (kPa)	0.118448	0.121776	0.117112	0.116598	0.117438	0.115676	0.11603	0.116116	0.114862	0.11483	0.114668	0.114334	0.114094	0.114196	0.113854	0.113744	0.113562	0.113382	0.11309	0.112662
0.25% agarose	Storage Modulus	0.393428	0.38438	0.37773	0.374203	0.37158	0.370093	0.368635	0.36826	0.367615	0.367513	0.367725	0.367345	0.367445	0.367785	0.367968	0.368305	0.368787	0.369335	0.3701	0.371115	0.372487	0.37437	0.376848	0.379635	0.3819		Liver	Storage Modulus (kPa)	0.276685	0.282822	0.286178	0.288165	0.290365	0.29163	0.292343	0.293048	0.293162	0.292835	0.292417	0.291595	0.289835	0.28754	0.284303	0.2801	0.274807	0.268388	0.260703	0.251775
	Loss Modulus	0.0110655	0.0104449	0.0111732	0.0112587	0.0105402	0.0106762	0.0104835	0.0103727	0.0102587	0.0102505	0.0100885	0.0102186	0.0102318	0.0102586	0.0101839	0.0102096	0.010264	0.0103448	0.0105433	0.0108475	0.0114115	0.0124235	0.014354	0.0182028	0.0259307			Loss Modulus (kPa)	0.080966	0.0799632	0.080849	0.0804472	0.0805053	0.080531	0.0805665	0.0808907	0.081006	0.0811705	0.0812472	0.0811622	0.081167	0.0810457	0.080851	0.0805147	0.080012	0.0793007	0.0783162	0.0770238
[truncated: 17 more columns]

## Sheet: Data at 20 degrees and 37 degre
Table S4								Table S5
Porcine kidney							Agarose samples
	Shear Modulus at 20 degrees (kPa)	Shear Modulus at 37 degrees (kPa)							Shear Modulus at 37 degrees (kPa)			Shear Modulus at 20 degrees (kPa)
	0.58312	0.51952					0.0025
	0.42197	0.40315						Sample 1	0.372		Sample 4	0.39477
	0.59805	0.62101						Sample 2	0.361		Sample 5	0.36397
	0.27119	0.298						Sample 3	0.358		Sample 6	0.34306
	0.55042	0.49756						Avg	0.363667		Sample 7	0.32651
	0.49226	0.44088									Avg	0.357077
	0.39446	0.36587					0.003
	0.53454	0.4632						Sample 1	0.729		Sample 4	0.6823
	0.60421	0.54115						Sample 2	0.694		Sample 5	0.6645
	0.82464	0.67902						Sample 3	0.741		Sample 6	0.6524
	0.52758	0.46089						Avg	0.721333		Sample 7	0.6973
	0.44821	0.42741									Avg	0.674125
	0.48367	0.46638
	0.49909	0.4852					0.004
	0.53328	0.48754						Sample 1	1.46		Sample 4	1.4475
Avg	0.517779	0.477119						Sample 2	1.39		Sample 5	1.371
SD	0.121369	0.0934445						Sample 3	1.53		Sample 6	1.4863
								Avg	1.46		Sample 7	1.3535
											Avg	1.41458
